# Supplementary material for: Is It About Speech or About Prediction? Testing Between Two Accounts of the Rhythm–Reading Link
Source: Brain Sci. 2025 Jun 14;15(6):642. doi: 10.3390/brainsci15060642 (PMC12191367; doi:10.3390/brainsci15060642)
Supplement: Supplementary file 1 [file brainsci-15-00642-s001.zip]

Archive with 1 entries (1 files):
- brainsci-3660690-supplementary.pdf
